# Supplementary material for: A Randomized Placebo-Controlled Study of a Transcranial Photobiomodulation Helmet in Parkinson’s Disease: Post-Hoc Analysis of Motor Outcomes
Source: J Clin Med. 2023 Apr 13;12(8):2846. doi: 10.3390/jcm12082846 (PMC10146323; doi:10.3390/jcm12082846)
Supplement: Supplementary file 1 [file jcm-12-02846-s001.zip]

Archive with 1 entries (1 files):
- jcm-2298229-supplementary.docx
